# Supplementary material for: Performance Enhancement of Ce0.8Sm0.2O1.9-Supported SOFC by Electrophoretic Formation of Modifying BaCe0.8Sm0.2O3 and Ce0.8Sm0.1Pr0.1O1.9 Layers
Source: Membranes (Basel). 2023 Apr 29;13(5):484. doi: 10.3390/membranes13050484 (PMC10222043; doi:10.3390/membranes13050484)
Supplement: Supplementary file 1 [file membranes-13-00484-s001.zip]

Archive with 1 entries (1 files):
- membranes-2327474-supplementary.pdf
